# Supplementary material for: Correlation of Moraxella catarrhalis macrolide susceptibility with the ability to adhere and invade human respiratory epithelial cells
Source: Emerg Microbes Infect. 2022 Aug 31;11(1):2055–68. doi: 10.1080/22221751.2022.2108341 (PMC9448378; doi:10.1080/22221751.2022.2108341)
Supplement: Supplemental Material [file TEMI_A_2108341_SM3682.xlsx]

## Sheet: VFs from VFDB
VFG042351(gi:296113416) (uspA1) ubiquitous surface protein A1 UspA1 [ubiquitous surface protein UspA1 (SS162)] [Moraxella catarrhalis RH4]	ATGAACAAAATTTATAAAGTGAAAAAAAATGCCGCAGGTCACTCGGTGGCATGTTCTGAATTTGCCAAAGGCCATACCAAAAGGCAGTTTTGGGCAGTTTATTGATTGTTGGAATATTGGGTATGGCAACGACGGCGTCTGCACAACAACCAAACAACCAGAACTAGCCACAGGCGCGCACATCGGTGGTGGCGATGAAAACCAAGCCAAAGGCAAGTACTCTACCATCGGTGGTGGCATTCTAATGTCACCGAAGCCAAAGGCGCATACTCTACCATCGTTGGTGGCAATAATAACCAAGCCGACGGCACGCACTCACCATCGGTGGTGGCTTTACTAACCAAACCGAAGGTGCATACTCTACCATCGTTGGTGGCTTTGCTAACCAAACCAAAGCGC…
VFG042356(gi:5453184) (uspA2) UspA2 [ubiquitous surface protein UspA2 (SS163)] [Moraxella catarrhalis V1171]	ATGAAAACCATGAAACTTCTCCCCCTAAAAATCGCTGTAACCAGTGCCATGATTGTTGGCTGGGTGCGACATCTACTGTGAATGCACAAGTAGTGGAACAGTTTTTTCCGAATATCTTTTTAATGAAAACCATGATGAATTAGATGATGCATACCATAATATGATCTTAGGGGATACTCGATTGTATCTAATTCACAAGATAATAGTACTCAATTGAAATTTTATTCTAATGATGAAATTCAGTTCCTGACAGCCTACTCTTTAGTAAACTACTTCATGAGCAGCAACTTAATGGTTTAAAGCAGGTGACACAATCATTCCTTTGGATAAGGATGGCAAACCTGTTTATACAAAGACACGAGAACAAAGGATGGTAAAGTAGAAACAGTTTATTCGGTC…
VFG042348(gi:296112556) (MCR_0329) ubiquitous surface protein A2H UspA2H [UspA2H (SS164)] [Moraxella catarrhalis RH4]	ATGGCAAAAAAAAACCAAGCCACAGGCGATTACTCTACCGTCAGTGGTGGCCAATCTAAT ATCGCCAAAGGCAATTACTCTACCGTCAGTGGTGGCCAATCTAATATCGCCAAAGGCAAT TACTCTACCGTCAGTGGTGGCGATGATAACGAAGCCAACGGCGAGAGCTCTACCATCGGT GGTGGCTTTTTTAACGAAGCCAACGGCGAGAGCTCTACCGTCAGTGGTGGCGATTATAAC GCAGCCAACGGCAATAGCTCTACCATCGGTGGTGGCTTTTTGAACGAAGCCAACGGCAAT AGCTCTACCATCGCAGGGGGTAGGAATAACCAAGCTATAGGTGATAACTCAACGGTTGCA GGGGGTAGGGATAACCAAGCTACAGCTCGTAAC…
VFG042350(gi:296112842) (MCR_0617) moraxella IgD binding protein/hemagglutinin MID/Hag [hemagglutinin (Hag)/M.catarrhalis IgD binding protein (MID) (SS165)] [Moraxella catarrhalis RH4]	ATGATCGGTGCAACGCTCAATGGCAGTGCTTATGCTCAACAAGCCAAGATCGAAATTCATCCAGACGACAAGTCGTCGAAGCCCAGGCGACAGGTGACGCATCCATTGCTATTGGTAGTCTTTCTCAGGCAAAAGGCTCTCAATCTATTGCTATCGGTGTACCAAACCAGATAAGCAAGCAGGTCGGACGCAGAATCATGTAGGTGCCCTCGCCAAAGGTAGAGAGTCCATTGCCATCGTGGTGATGTATTGGCTGGGGGTCATGCCTCGATTGCCATCGGTAGTGATGACTTATATTTGAATGAACCATCAATAGCAACCAGGATGCCATTCAAAATGCTATTAACAACTATCAAGAATTAAAGGACATAAAACTATCAACTGATCCTAAAGTACATA…
VFG042379(gi:146744264) (ABQ43330) MhaB1 [MhaB1-MhaC (SS127)] [Moraxella catarrhalis str. O35E]	ATGAATCGCTTTTGCTACCGTGTTATTTTTAATAAGAACCTAGGAAGATTGGTTGTTGTTCTGAAATAACGAAAGCACAGGGAAAATCAGGCAATTTGGGTGGTGGTCTTGGTAAAAAGCAACTTGGCTTTCCATCTCTTTGATGACAAAGCTTGCGCCATTAACCATCGCTTGTTGGTTGGCTGTAGCGGTTCTGCATTTGCCAATGTTATTTCTGACAGTCAAGCACCTGTCTTTAAAGACCCATCATTGCTGCCGCCAAAAACGACCGTCAGCAAACCGTTGCCCTTGTTCAATTCAAACCCCAGTTCAGGGAATATCTCATAATAAGTACACACAATTTGATGTACCCAATAAGGTATTGTTCTAAATAATGCTCGTACAGGAGCAAGCACCCAA…
VFG042380(gi:146744260) (ABQ43328) MhaB2 [MhaB2-MhaC (SS128)] [Moraxella catarrhalis str. O35E]	ATGAATCGCTTTTGCTACCGTGTTATTTTTAATAAGAACCTAGGAAGATTGGTTGTTGTTCTGAAATAACGAAAGCACAGGGAAAATCAGGCAATTTGGGTGGTGGTCTTGGTAAAAAGCAACTTGGCTTTCCATCTCTTTGATGACAAAGCTTGCGCCATTAACCATCGCTTGTTGGTTGGCTGTAGCGGTTCTGCATTTGCCAATGTTATTTCTGACAGTCAAGCACCTGTCTTTAAAGACCCATCATTGCTGCCGCCAAAAACGACCGTCAGCAAACCGTTGCCCTTGTTCAATTCAAACCCCAGTTCAGGGAATATCTCATAATAAGTACACACAATTTGATGTACCCAATAAGGTATTGTTCTAAATAATGCTCGTACAGGAGCAAGCACCCAA…
VFG042381(gi:146674909) (ABQ42352) MhaC [MhaB1-MhaC (SS127)] [Moraxella catarrhalis str. O35E]	ATGATGACAACATCTTTCTATAATGTTACAAAAATATTGCTTCCTATGTCACTCGTAAGTAAGGACAGGACAAACCCATGCGTTTTATACCTTTTGCTGTAACTCTTTTATCTTTTAGTGCTTCTCCATCTTTTCTGTGGCCAAAGCTCAGATTGCACCAGACCCAACCAAAGCAAATTTTCTGCAATAACCGATGATCGTCGTCAGGCGGCTCTTGCACATTTAGCAAGACAAGATTGGCAGCAACAGATGACGACATGGGTGTCGATATCAATCAAACCAATATCAACCAGCCAATTGGCAAGATGACAAGAATGGCGATTCATGTTTTTTGGTTGATGAGATTGACTTTGTGTTGAGGGTGGAGAAGATAAACATATTCTGGGTATGACGCCGAGC…
VFG042819(gi:296112334) (pilD) type IV prepillin peptidase PilD [type IV pili (AI108)] [Moraxella catarrhalis RH4]	ATGGCCTTAATATCATTGGCGTCTATGCCCAACTGGATATGGTACACCCTAATTGCTCTATGGGTGCAGGGGTGGGCGGCTATCTTATCCATCTGATATATACCCTACCTTATCGAATGTGCTTGAATGGCAGGCAGAAATGATACAGGTGATTAATCCCATCATCCTAGACGATGCCAAGATAAGCTTTTGACAGGCTTTGGGTCATCTTATCATCAAAAAGTTGCACCTGCCTATTATACGCCATTATGATGCCACTTAGTGCCTTGCTTAGCATCAGTACACTGGCTATCCAAGCATATCAATCATTGGTGCTTTGTCGGTGATCTTTGTGTGGTTTGGTCTTGGGCTGGCAGCATCGACTATCGAGTGCAACTACTGCCCGATCGTCTTGTGCTG…
VFG042820(gi:296112335) (pilC) type IV pilus assembly protein PilC [type IV pili (AI108)] [Moraxella catarrhalis RH4]	ATGAAAAAATTAAATAAACCTTTGGCTAATCAAGGCATGACAAATAAGACCTTGTCTAAACGCCCAAAATGCTCATGTTTGATTATCATGCCAAATCTTATGATGGTAAAACGGTCAGCGTCAAATCAGTGCCAATAACATGAGCTTGGCAAAGGCACGGCTACGCAAACAAGGCTTTATCATATCCATCTGACTGCCAAGCAAGCGCGGTGGCACTTTGAGCGTCCCATTGCTAATAGCAGATTTTGCTTAGTCTTCGTACCTTGGCAACACTCTTAACATCAGGTGTCGTTTTGCCGACGCACTAGATATCGCTGCTAAGACCACAACGAACGGCCGCTTATCAAACAAGCTCTCCAAATCAAGCAGTGCATCGAGCAAGGAGAGAATTTCACCCAA…
VFG042821(gi:296112336) (pilB) type IV pilus assembly ATPase PilB [type IV pili (AI108)] [Moraxella catarrhalis RH4]	ATGACCGCCGTCCTGCCATCACTTGCCCCCCTAATCTTACAACATCAGCTGATGACAGAAATGCCTTATCAAAAGCTGCCACTGATGCCAAAAATTTGCAACGCTCATTTGTTCAGCATTGGTCGCAAGCGGACTCATTGATGCCGCCAAGCTTTTGCACATCCAAAGTTTAAGCTACACTTACCCATTTATGAGCCGCCCAGTCAGCTTAGCCAAGTCGTTGAAACAGGCCTAGACCTGCATTATTTATTAAATATCGAATGCTACCTTTAAGCTGTGATAAGCACACGCTGACCTAGCTATGAGCGATGCCACCGATAAAGATGCCATTGGGGCCATGCGTTTTCATGCACGCGTCAGATCCGACCTATGCTGGTTGAAGAAGATAAGCTATCTGCC…
VFG042822(gi:296112562) (pilT) type IV pilus retraction ATPase PilT [type IV pili (AI108)] [Moraxella catarrhalis RH4]	ATGAATACGCCTGATTTGATGGGGTTATTAAGATTTGCCCATCAAAAAAACGCTTCAGATTACATTTATCCGCCCAACAGCCCATTATGCTGCGTATTGATGGCAATCTTTTGCCCATGACATCACGCCCATTGATACAGATGGTATCATGCAGATGCTACGCCTTGTGATGGATGACCAGATTATCATCAATGGCAACACAATCTTGAACATGATTTTGTACTTTCGCTTGATGGCTCGCTCGCTTTCGGGTGAATGTATTTTTTCAGGCACACGGTGCGGCGGCTGTTTTTCGGTGATAAAAACACACATTCCCAGCCTACAACAGTTAAGCTATGATGAATATGTTTATGATGTATGCTAAAAATAGCCAAGCTTCAGGCAGGCTTAGTACTCATC…
VFG042823(gi:296112619) (pilA) type IV pilin PilA [type IV pili (AI108)] [Moraxella catarrhalis RH4]	ATGAAAGCACAACAAGGATTTACTCTCATAGAGCTGATGATTGTCATGTTAATCATCGGTTTTTGGCGATGTTTGCCATACCTCAATACCAAAAACGCGTCGTTACCGCCCAAGTAAATGTGTCATGATGGAAACCAGCCAACTTCGTACGGCTGTTGAAATGTGTCTACTCCAAGGCTTACAGACAGTACCAAATGTGATGCGGTCATCTCAAGCGATTTGATAAAAAATACGGATTTGGTTTGGCACAACAGGCCAATGGCACCAATACGATTAAGGCGACTTTTAGTGACACTCTGCCAATGCTTTGCACAATCACAGTATCACTTGGACACACACAGCAGCAGGCGGCTGGGTTGTGCCACCACCGTCGATAAAGACCTTGCTCCAAAAGGATGC…
VFG042824(gi:296113595) (pilW) type IV pilus assembly protein PilW [type IV pili (AI108)] [Moraxella catarrhalis RH4]	ATGAAACCAATATTGACAAATCAGCAAGGCATGACTTTGATGGAGCTGGTGGTTGCCTTAGTTTGGGTTCATTCATTGTTTTGATGGCAGTGAATTTTTATGCTTTATCAGCCAAAAATGTGCCTATACGCACAGTATTGCACAATTTATAGATCGTGAGACTTTGGGCATCACGGCCTGACCGAGCAGCTTAGACTGGCAGGCATTGGCATCATAGATATGCCAGCTGTGCTTGTTATAAAGAACAGTTACTTGGCATCAGTAGCAGCCAAAGTATTAATCTTAATCATCAGCTACCCAAACAGGTGGCTTACCAAGCCACTATCCTAAATCCTCCGATCAGCTTACCATACATATATTGCGCCTGCGGATATGTGGGATTGTGAAGGGAGTGTTGTT…
VFG042825(gi:296113596) (pilV) type IV pilus biogenesis protein PilV [type IV pili (AI108)] [Moraxella catarrhalis RH4]	ATGGTTCTGCTGATTTCGGTTTTGATACTCATGACAGATAATAATCCACCCACCGCTTTGTAACGACTAATGAAGGTGGTTTTGGGCTGATTGAGGTATTGATCTCACTTTTATTGTTACCGTGGTGGCACTTGGACTAATCACAGTACAGGGACGACTGCTTGTGCAAACTAAGCATCTGATCTTCGTTTACAAGCAGTTCAGCTGATGGCAAATGACTACCATGCAGTTCGGTCATTACGCCAGAGCAAAAGCAGATTTATATCCAAACACTTCAAAGGATCGCACAAACAGCAAAAGCCGCTCAGAATCAGACATGAATAGTTATCGTATCGCAGCTTATGCTACCACTATCGTTGTCGCCCAGAGTGCCATTTGAATGAACAAGCCCAATCTTTG…
VFG042826(gi:296113651) (pilQ) type IV pilus secretin PilQ [type IV pili (AI108)] [Moraxella catarrhalis RH4]	ATGGACAAAAAATTTTTAAAAAATAGCTTGGTAATCGCCGTGATGCTCGGTGTGGTTCATTGGAGGTACGTGCTGATACTCATATCGATCATGTGTCTGTTACCCAAACAGCAGAGCAAATTATACAGGCAAGCCTATTAGCCTTGAGTTTGCCGATATTCCTGTACGAGCGGTTTTTATATTTTAGCAGGTTTTACAGGTATTAATATCATCACCGATGATAGTGTGACAGGCAGTTGACCATTCGCTTGATGAATATCCCTTGGGATCAAGCATTTGATGTGATTTTGCAAACAAAAATTTATCAGTATTAAAGCATGGTAATGTATGGCTGATCAGCTCAAAATCTATCCAACCAATCAGCCGACAATAACCGAATACATTCGTCTAAACTATGCA…
VFG042827(gi:296113652) (pilP) type IV pilus biogenesis protein PilP [type IV pili (AI108)] [Moraxella catarrhalis RH4]	ATGTTCAATGAATATTATCGGTGGGGCATTTTGGGTGCTTGGATTTGGGTTGGGATTGGAGTGCTGATAGCACCAGTCAAGTTGTTGATGATAAGCTTGCACATATTACCCATGAAGAGGTATGGCGATCAGTGAGCCTGTGCCGATACCCTTATCTGTGCCGATGATATATCAGCAAGCAAAGATCCTTTTATCAATCCTTATAGAAATGTTGAGGTTCTTGATACCAATCATGCCCTGATCAGCAAGATGAGCCAAAAACCGAATCTACCAAAGCTTGGCCTATGGCAGACACTTGCCATCTCAGCCATCTGATACTCATCAGTCTGCCAAGGCTCAGGCACAAGTCTTCAAAGCGATCCGATAGTCATTGATACCAACCGTGTTCGAGAGCCTTTA…
VFG042828(gi:296113653) (pilO) type IV pilus biogenesis protein PilO [type IV pili (AI108)] [Moraxella catarrhalis RH4]	ATGAATAATTTTGTGTATCAGCTACAAAGTTTTTGGTATGAGCTTAATCAGGTCAATCGTATACCATTGCTCAATCACCCAAATATATACAGCTGACGGTACTTGGTTTGATCGTGATGTCATTGGCATTTTTGGCTGGCTACTTGCGATTTTACCAACCATTCAAAAGCTTAATGCACCCAAAGTCAAGAATCTGCCTTAATTGATGAATTTGCCACTAAATATCATAAAGCCCAGAGTTTGACCATCTAAGCCATCAGGTCATACAAAAAAATACACAACTTGAAAATCAGCTCATGCTCTGCCACGCACAGCACCGATGAGCGAGATTGTCGGAATGATAAATACCAAAGCAAAGCGGTTAATGTGCAGGTGGTGAGTGCATCAGTTCAAGCAGGT…
VFG042829(gi:296113654) (pilMN) type IV pilus biogenesis protein PilMN [type IV pili (AI108)] [Moraxella catarrhalis RH4]	ATGATAGATACAGGCACGGAGTGGGATGTGAGATTAAATAAGCTGCGTGCTTGGTTAAGAGGCAGTCTGATACGCCAACCATTGGTATATACTTTGGAGAAAAGGCGGTAACAGCAGTTGGCTAGATGAGCATGATGGACGCTATCACTGGTTGGGTTCGGCATGTGTGTTTTATACCATGTGGTGGTTTCTGGCAAAATTGTTGATAAAGAAAAACTTGCCCAGACGCTAAGACAGTGATGCAAACGCTTGGGTTAAGTCAGGTAAATGCCATCACTTGTGTACCTGATGATGCATCATGCAGACGCTCATCGATCTGCCAGCTGATTTATCAGATGAGGATATCGAAGCACAATCTTAGTTGATGCTGAGCGTTATATTGGGCGTAATATCCAAGAT…
VFG000264(gb|NP_274547) (lbpA) lactoferrin-binding protein A [Lbp (VF0047)] [Neisseria meningitidis MC58]	ATGAATAAGAAACACGGTTTTCCGCTGACTCTGACTGCCTTGGCCATTGCAACCGCTTTTCGGCTTATGCTGCCCAAGCGGGGGGGGCGACACCTGATGCCGCGCAGACCCAATCCCTGAAGAGATTACCGTCCGTGCCGCCAAAGTGGGACGGCGATCGAAAGAGGCGACCGGTTTGGCAAAATCGTCAAAACGTCGGAAACGTTGAACAAAGAACAGGTACTCGGTATCCGCGACTGACGCGCTACGATCCGGGCGTGGCGGTTGTCGAACAGGGCAACGGCGCGAGCGGCGGCACTCGATACGCGGCGTGGATAAAAACCGTGTGGCGGTTTCGGTCGACGGTGTTGCCCAATACAGGCGTTTACCGTGCAGGGATCGTTGAGCGGATACGGCGGA…
VFG000265(gb|NP_274548) (lbpB) lactoferrin-binding protein B [Lbp (VF0047)] [Neisseria meningitidis MC58]	ATGTGTAAACCGAATTATGGCGGCATTGTCTTGTTGCCCTTACTTTTAGCATCTTGTATCGCGGCAATTTCGGCGTGCAGCCTGTTGTCGAATCAACGCCGACCGCGTACCCCGTCACCTCAAATCTAAGGACGTTCCCACTCCGCCCCCTGCCGGGTCTTCGGTAGAAACCACGCCGTCAACCGGCCCGCCGTCGGTGCGGCAATGCGGCTGCCAAGGCGGAATATTGCTTCCTATAACAAGACGGTACGGAAATTCCCGACAAGCATCAGGCAGAGGAGCATCTGCCGCTTAAAAGAAGGATATCCTGTTTTTAGACGGTACGCTGAAAGAACAGGCTGACAAACTTAAAAAGAAATCAACGAACGGTATTCTGATGTGAGGGTTATCACATCGAAA…
VFG000262(gb|NP_273508) (tbpA) transferrin-binding protein A [Tbp (VF0046)] [Neisseria meningitidis MC58]	ATGCAACAGCAACATTTGTTCCGATTCAATATTTTATGCCTGTCTTTAATGACTGCGCTGCCGCTTATGCAGAAAATGTGCAAGCCGGACAAGCACAGGAAAAACAGTTGGATACCATAAGGTAAAAGCCAAAAAACAGAAAACCCGCCGCGATAACGAAGTAACCGGGCTGGGCAAGTGGTCAAGTCTTCCGATACGCTAAGTAAAGAACAGGTTTTGAATATCCGAGACCTGACCGTTATGATCCGGGTATTGCCGTGGTCGAACAGGGTCGGGGCGCAAGTTCCGGCTATTCATACGCGGCATGGATAAAAACCGCGTTTCCTTAACGGTGGACGGCGTTTCGCAAATACAGCCTACACCGCGCAGGCGGCATTGGGCGGGACGAGGACGGCGGGC…
VFG000263(gb|NP_273507) (tbpB) transferrin-binding protein B [Tbp (VF0046)] [Neisseria meningitidis MC58]	ATGAACAATCCATTGGTGAATCAGGCTGCTATGGTGCTGCCTGTGTTTTTGTTGAGTGCTGTTTGGGCGGAGGCGGCAGTTTCGATCTTGATTCTGTCGATACCGAAGCCCCGCGTCCCCGCCAAAATATCAAGATGTTTTTTCCGAAAAACCGCAAGCCCAAAAAGACCAAGGCGGAACGGTTTTGCAATGAGGTTGAAACGGAGGAATTGGTATCCGCAGGCAAAAGAAGACGAGTTAAACTGGACGAGAGTGATTGGGAGGCGACAGGATTGCCGGACGAACCTAAGGAACTCCTAAACGGCAAAAATCGGTTATCGAAAAAGTAGAAACAGACAGCGACAACAATATTTATCTTCCCCCTATCTCAAACCATCAAACCATCAAAACGGCAACACT…

## Sheet: VFs from NCBI
lcl|CP002005.1_cds_ADG60918.1_645 [gene=ompG1a] [locus_tag=MCR_0649] [protein=outer membrane protein G1a OmpG1a] [protein_id=ADG60918.1] [location=complement(657376..657885)] [gbkey=CDS]	ATGAATATGAAATCATCATTAGTGCTAGTGATGCTGGCAGGCTTATCATTGAGTGCATGTAATAAAAAAGAAGAAACCATGTTCAGCCCAATGAACCTGTTACCGCCACAGCTGATGCTGCTGTCGTTGATGCTACCGCTACCACTGGTACGCACCAGCTGAGGTTGCTGTTGTTGATGGTGTGGGTGTTGTATTACCACAATCAACTTATACAGGTACTTTGCCTTGTGCTGACTGCCTGGCGTTCAAACTGACCTAACGCTTAACTCTGATGGCACATTTGTGATGAAGCAGGATTATTTGGGCAAGCCGAACGGCAAGTAACCACTCAAGGTACTTATGACATCAATGGCGTGGATAATCAATATGTCCTACTACACCCTAATGATCATGCTGCAC…
lcl|CP002005.1_cds_ADG61638.1_1365 [gene=ompG1b] [locus_tag=MCR_1380] [protein=outer membrane protein G1b] [protein_id=ADG61638.1] [location=complement(1377101..1377859)] [gbkey=CDS]	ATGAAAGCTATTAAATTATCTGTAGTTTCTGCTGCAGTTCTACTGTCAACTTCTGCAATGGCAAATGTTGTTACCAATACGGTGCGACCGTTGTTGACGGTACTCGTACCATCTTTAGTACACTGGTTAAACCTGCAGCTGTGAGTGCTGAGGTTGGTATTTGGGTTATGGTGCTAACATTGGCTGGGCAGTGAATGATACTGTTGAGCTACAAGCAGGTTGGGCTGGTGGCAATATCCAAAATCTATCAATGATAACTTTAATGCCAATGGCGTTAACTATCAACTTGAAACTGATTTTTCTAACCCATACTTGGGGCTCAAGTGCGTCCTGCTGCCAACTGGTTCACCGTTGGGACAGGTATCATCGTACCTAAGAACGACATCAAAGTCCGCTAAA…
lcl|CP002005.1_cds_ADG61123.1_850 [gene=ompE] [locus_tag=MCR_0858] [protein=outer membrane protein E] [protein_id=ADG61123.1] [location=862394..863773] [gbkey=CDS]	ATGAGCTTAAAATTTGGATACAAAGCGCTGAGTTTGGCGGTATTTTCAACCCTAACCGCAACCGCAGCACAAGCAGCAGGCTGGATCGCTCAGGGCAAGATGTGACTGCTTTTTTACAAGATGGCACTTATGCCGAAACCGTTTATACTTATATTGATGCAATGTTACCGGTAAAGATACCTCAGGCAAAGATACAGGTGATATTGCCGAAGCTTATGATTTTTTCCGTTACGGTGTTAAGCAGACATCAACGACACCTTTAGTGTGGGTGTGCTGTACGATGAGCCATTTGGTGCAGCAATTAAGTATGATGGTAAAGTAATTTTGTGGCAGATAAAAATGCAACAGCAACAATTTTTGCCCAAGCTATCAATCAGGCTACAAAAGCACAATTAACGA…
lcl|CP002005.1_cds_ADG61955.1_1682 [gene=ompCD] [locus_tag=MCR_1698] [protein=outer membrane protein CD] [protein_id=ADG61955.1] [location=complement(1668967..1670328)] [gbkey=CDS]	ATGAAATTTAATAAAATCGCTCTTGCGGTCATCGCAGCCGTTGCAGCTCCAGTTGCAGCTCCAGTTGCTGCTCAAGCTGGGTGACAGTCAGCCCACTACTACTTGGCTATCATTACACTGACGAAGCCCACAATGATCAACGCAAAATCTTACGCACTGCAAGAAGCTAGAGCTAGATGCTACTAATGCACCTGCACCAGCTAATGGCGGTGTCGCACTGGACAGTGAGCTATGGACTGTGCTGCGATTGGTATCGAACTTACGCCATCAACTCAATTCCAAGTTGAATATGGTATCTCTAACCGTGATGCAAAATCTCAGACAAATCTGCACATCGCTTTGATGCTGAGCAAGAAACCATCAGCGGTAACTTTTTGATTGGTACTGAGCAGTTCACGG…
lcl|CP002005.1_cds_ADG60638.1_365 [gene=ompJ] [locus_tag=MCR_0366] [protein=outer membrane protein J] [protein_id=ADG60638.1] [location=384710..385252] [gbkey=CDS]	ATGAAAACTTTAAAAACACTATTGGCAGTATCAGCTTCTTCGTTATTGGCGATGAGTGCTAACGCTGCCATCAGCTATGGAATTCTGCTGATGCCCAACCTTATGTTGGTGCCAAAATTGGTCAAGTAGATGCCAAGCAAATCAACGGTAAAAATACCGTTATGGTATTTATGCAGGTTATAACTTTGACCAAAATTTTGGCGTAGAAGCCGAATTTGTTGGTTCAGACGCCAAAGAATTAATGCAGGTATGAGTCCTGTAAAAGGTGATGTGAAGTCTTTTGGTGCTTATGGCACATATCGCTATAACTTCATCAAACCCCATTTTATGCCAAGGGCAAATTGGGCATTGCTAAGACTAAAGTAGATGTTACCAGCCGTAATGCAACTACATACTAAA…
lcl|CP002005.1_cds_ADG60691.1_418 [gene=mcaP] [locus_tag=MCR_0419] [protein=Moraxella catarrhalis adherence protein McaP] [protein_id=ADG60691.1] [location=complement(432855..434807)] [gbkey=CDS]	ATGATTGATCATCTTTCTTTTAAAACGACTAAGGCCAAAAGTCTTCATACTCAAAATATCGCCCAAAGAACGCTCAAAGCGTGGCTCATACATACCGCCCTTTATCAATGGCGATTGCACTGATGGGCTTAAGCAGCATCGCCACCGCCCAAGAATTTACCAAACCGTATTTTTTGGTGATAGCCTAACTGACACAGGACGCTTGGTGCAGATTGGCAAAAACAGTCTGGCGTCTTCTTTTTTAATCAAGCCCAACCATCGTTTACGACCAATACCGATCCAGTTTGGTCAAGCATATTGGCAAAATCTTATGGACAACCGCCGATGCCAATGATGGAACAACCTTAACTGGTACAAACTATGCCGTTGGTGGTGCAAGAACTAAAGAAGATGTGGCAA…
lcl|CP002005.1_cds_ADG61510.1_1237 [locus_tag=MCR_1247] [protein=outer membrane porin M35] [protein_id=ADG61510.1] [location=complement(1246220..1247296)] [gbkey=CDS]	ATGAAAAAACTTGCTCTAGCAACCGCTGTCGCTGCTTTATCTGTATCTGCTGCACAAGCAACACCGACTGTTTACGGTAAGCATTTTTGACTATTGATGCCAACAATACTGATACAACTTATAATTCAGGTCTTGTACAATTATCTGAAGATACCAATGAAGCGGGCTTAACTCAAATACCTCACGCATTGGTTTTAAAGGTTCTGAAGCTTTAAATGCTAATACTGATGTTGTGTATAACTTGAATATAAGATTGACATTGATGCTGATCGTGGCGATAACTTTAAATCTCGTGATACTTACCTAGGTCTTGCTCAAAACAATACGGCACATTGTTGGCTGGTCGCTTAACGACTATTGATGACAGTGTTGATTTTGCCAGCATGTTGGAAGGTATAA…
lcl|CP002005.1_cds_ADG61674.1_1401 [gene=msp22] [locus_tag=MCR_1416] [protein=cytochrome c class II Msp22] [protein_id=ADG61674.1] [location=1409310..1409768] [gbkey=CDS]	ATGTTTCATAAAATTACCTTAGCTGCTGCATGTTTTATGACTGTTATTTTAGCAGGTTGCAACAGCTCAGGGACTGCCACGCCAATAATCCACAGGTTGAAGACCGTGCCAAACTCATGAAAGATTGGCGTCATGCCAATGAAGGTATGAAGGCAATGATGAAGACCCAAGTCGCTTTGATGCCATCACCTTTAAAGAGCGAGCTGATTTTATTGCTGATACCAATGCCACCATGTGGTACACTTTGAAGGAGAAATGGCTCAAGGTGGTCATGCTAAAGATGAGATATGGACAGACCCTGAAGGCTTTCAAACCAAATCGAAGCGTTTACCAGCTCAATTAATGCACTTGCCTTGGCAGCATCAGAAGCTGCCTCGGCGGCTGATGTTGAAGCAACTA…
lcl|CP002005.1_cds_ADG61052.1_779 [gene=msp75] [locus_tag=MCR_0787] [protein=succinic semialdehyde dehydrogenase Msp75] [protein_id=ADG61052.1] [location=792949..794445] [gbkey=CDS]	ATGAACCAACCTACAAATCAATCTACGACCCAACCCTCATCGATTCCGCTTAACTGCCCCAATCTGCTAAAGCAAGCCTGTTGATTGATGGAGAGTGGGTTGGTGCTGATTCTGGTGAGGCCATCGCAGTTACCAATCCATTCACAGGCGATGTGCTTGTACGATACCCAGCTTATCAAAACAAACCGTTCTAAACGCCGTTGAGTGTGCTGATGCTGCCCAAGAAAGCTGGGCAAATCCACCGCCAGTGAGCGTGCCAAACTTTTGCATGCTTGGGCGGATCTGATCGATACACACAAGGAAGATTTGGCACTGATATGACCTATGAGCAAGGCAAGCCCATCACAGAATCACAAGGTGAGATTGATTATGCCAATAGCTTCATACGCTGGTTTGAGA…
lcl|CP002005.1_cds_ADG60407.1_134 [gene=aniA] [locus_tag=MCR_0135] [protein=nitrite reductase AniA/Msp78] [protein_id=ADG60407.1] [location=149215..150723] [gbkey=CDS]	ATGTCTAAGCCTACTTTGATAAAAACAACCTTAATTTGTGCCTTAAGTGCATTGATGCTCAGTGGTTGTAGCAATCAAGCGACAAAGCCGCCCAGCCAAAAAGCAGCACGGTAGACGCTGCCGCCAAGACAGCAAATGCAGATAATGCTGCCTCACAAGACATCAAGGCGAGCTGCCTGTCATTGATGCCATTGTTACGCATGCACCAGAAGTTCCACCACCTGTTGACCGTGACCACCCGCCAAAGTGGTGGTAAAAATGGAAACCGTTGAAAAAGTCATGCGTCTGGCAGATGGCGTGGAATATCAGTTTTGGACTTTGGCGGTCAAGTTCCAGGGCAGATGATTCGTGTGCGTGAAGGCGACACCATCGAAGTGCAGTTCTCAAACCACCCAGTTC…
lcl|CP002005.1_cds_ADG61161.1_888 [gene=cysP] [locus_tag=MCR_0896] [protein=sulfate ABC transporter substrate binding protein CysP] [protein_id=ADG61161.1] [location=complement(905192..906271)] [gbkey=CDS]	ATGATAACATTGCTTAAAAAAACAACACTGCTGGCAACAGCATTTGGTATCTTTTTTGGCTTAACTGCTTGCTCAAACAAACCAAAACTTCCATCCAAAATACTGACACGACAGCCAGTAGTACAGAAGCTAATCAAGATCCAATTGAGCTTTTGAATGTTCTTACGATGTGTCTCGAGATTTTTATAAAGCGTATAATGAAGTTTTTATAAATCATTATTTGACCAACTACCCAAATCCAAAATTAAGATCAAGCAGTCTCATGGTGGCTCAAGCAAGCAAGCACTTTCGGTAAAAAATGGACTGCAAGCGGATATGTTACCATGAATCAAGGCTCTGATATTGAGCTATTGGCTGATGCCAAATTGGTGGATGGCAATTGGCGACACGCATTCCAAA…
lcl|CP002005.1_cds_ADG62123.1_1850 [gene=afeA] [locus_tag=MCR_1867] [protein=chelated iron ABC transporter substrate binding protein AfeA] [protein_id=ADG62123.1] [location=1830309..1831235] [gbkey=CDS]	ATGAAATCAATCAAAACTTTTACCGCCTGTCTTACGATGTGCTTAGCCTTGGTTGGGTGCGGTCAGCAGACCAAAGAAGAATCAACGCACAGGATACTCATTCTCCAAAAAAACTGTCTGTTGTCACAACTTTTACTGTCATTGCTGACATTGCCCAGATGTTGCTGGAGAGGCTGCCGATGTTCAATCCATTACCAAGGCAGGTGCTGAAATTCATGAATATGAACCCACGCCTCAAATGTGGTTAAAGCCCAAAAAGCAGATTTGATTTTATGGAATGGACTTAATCTAGAGCTTTGGTTTGAAAAATTTTATCAGATACCAGCAATGTGCCTGCCGTTGTTGTGACACAGGGTATCACACCGATTAACATCACTGAAGGTGCTTATAAAGACAGCC…
lcl|CP002005.1_cds_ADG61222.1_949 [locus_tag=MCR_0957] [protein=BRO family protein] [protein_id=ADG61222.1] [location=961465..962256] [gbkey=CDS]	ATGTCTAACATCTCAATCTTTAATTTTGAATCTACCAAACAAGTTCGCACTGCTATCCGTAACGGCGGTGATATTTGGTTTGTCTGCCTGATGTGGCTAATATTTTAGCAATAAGTAACGCAAACCCTAGCCGTTTCAATCTATCAGAAGCTGGTGTACTAAAATGTATATCAGCTATGAAAGCGGTAAAAAGCAAGTTACTTTTATCAATGAGCCAAATTTATATCGTGTGATTTTTGCTCAAATAAAGCCGAAGCGGTGAAGTTTCAAAATTGGGTATTTGATGAAGTCTTGCCTGCTATCCGCAAGACAGGGCATATCGCCATACGATCAGCGTCGAACAACAAGCTCAAATCAGCCAAGCGGTCGCTCGCCGCTGCCAGTCAAATCGTCGGCTTA…
lcl|CP002005.1_cds_ADG61848.1_1575 [gene=bro-2] [locus_tag=MCR_1591] [protein=beta-lactamase family protein BRO-2] [protein_id=ADG61848.1] [location=1565907..1566848] [gbkey=CDS]	ATGCAACGCCGTCATTTTTTACAAAAAACCTTATTGGCACTACCTATTATTTTTTCTGGCAATTTATTAACTGGATGTAAACGAATTTGTCTGATGATTATTTGCCCGATGACAAGATAACAAACAATCCAAATTTATTACAAAATAAATTAAAAGAGAATTGCCAATTTGGGAAAATAAATTTAATGCCAAAATTGGTATGACGATTATTGCTGACAATGGTGAACTATCCAGTCATGTGGTAATGAATATTTTCCTGTTAATAGTACCATTAAAGCCTTTATTGCAAGTCATATATTATTACTTGTAGATAAAGAAAATTGGATTTAAACGAAAAAATCATCATTAAAGAAAGCGATTTGATAGAATATTCTCCTGTCTGTAAAAAATACTTTGTGA…
lcl|CP002005.1_cds_ADG60790.1_517 [gene=mboIA] [locus_tag=MCR_0518] [protein=modification methylase MboIA] [protein_id=ADG60790.1] [location=540165..540383] [gbkey=CDS]	ATGAAACCTTTTATAAAATGGGCGGGCGGTAAGAATTCTTTGCTTGATAAAATTCAAAAACGCTTGCCTGATTTTGTTTATCACAAGATTTTTGTTTGGTAGAACCTTTCGTTGGTGGTGGGGCGGTGTCCTTATGGGCATTGTCCGATTTGCCACATCAAAACAGCTTATCATCAATGATTACAATGCCGATTTAATCAATGTTTACCCACATTAG
lcl|CP002005.1_cds_ADG60793.1_520 [gene=mboIB] [locus_tag=MCR_0521] [protein=modification methylase MboIB] [protein_id=ADG60793.1] [location=541586..541924] [gbkey=CDS]	ATGAAAAAATTAAATGGTGATAAACAAGCCAAAGATGTTTGGCGATTGCCTGCGGTGGGTAGCTGGGAAAAGACACAGGGAAACACCCTACTCAAAAACCACTTGGGCTTTTATCTCGTATTATATTATCATCTACCCAAAAAGGCGATTTGATTTTAGTCCATTCTCAGGTTCTGGTACAACAGGCATTGCAGCAACCATTTTGGGTAGGCAATTTATCGGCATTGATAAAGAATTGAATTTTTAGAATTATCAAAAAGGCGTTATCAAGCAATTACACCCAAATCAAAATATGAATTTAAACAAAAAATTCGTGACAGATTAGTTTGGTGTAA
lcl|CP002005.1_cds_ADG61563.1_1290 [gene=oppA] [locus_tag=MCR_1303] [protein=oligopeptide ABC transport system substrate binding protein OppA] [protein_id=ADG61563.1] [location=complement(1298180..1300219)] [gbkey=CDS]	ATGAAAAAAACGAAGTTATTTGCCACAGTAGGGGCAGCAGTATTATCAGCATCTATTTTAGCTGCATGCAGCAATAATAGACGACAGCATCACAAGGTGGCGGTGATTTAACCACCTATAAAATATGTGTTTTCAGGTGACCCAAAATCTTTAGACTATACTTAGCCAACCAAGCTGTTACTGCCGATGTTACCACTCAGATGGTTGATGGTTTGCTAGAAAATGATGAATATGGCAACTTGTCCCTTCTTTGGCGACTGATTGGAGCGTTTCAGAAGATGGATTAACTTATACCTACACCTTGCGTGATGGGGTATTTGGTATACCTCAGATGGCGAAGAATATGCGCCCGTTACTGCCCATGACTTTGTGACAGGTCTAAAACATGCCGTTGACGTA…
lcl|CP002005.1_cds_ADG61571.1_1298 [gene=humA] [locus_tag=MCR_1311] [protein=heme utilization protein HumA] [protein_id=ADG61571.1] [location=complement(1306722..1309178)] [gbkey=CDS]	ATGAAGGTTACCATGATAAAAAAACCGCTTGCCTGTGCCATATTGGCAACTTTTTCAATGCCAATGCTGGCAGAGGCGAATTAAAGGATAAGCCAACCGTCATTTTAGATGGCGTTTCGATCACCTCTTTAGCTGACCAAAATACAGAGTTTGGCGTTATCATTCAAAAACAGTCAGTGGCATCACAGTTTCAAAAGAGCAACTACAACAACGAGCAACCACCCTAGGCGATGCCTTGCAGGTGAGCTTGGCGTTCATTCTAACCATTTTGGGGGCGGTGCCTCAGCCCCCATCATTCGTGGGCAGGAGGGTAAACGCTGAAAATCCTACAAAACGGTTCAGAGGTTGTGGACATGTCTGGGTTATCGCCAGACCATGCCATAGCGGTGGACACCAACT…
lcl|CP002005.1_cds_ADG61006.1_734 [gene=mhuA] [locus_tag=MCR_0739] [protein=hemoglobin utilization protein MhuA] [protein_id=ADG61006.1] [location=745210..748074] [gbkey=CDS]	ATGAACCAAATTTTTCATTTGATGACACAAACCAAGCATACAAATCACACCAAAAAGGTGCTAAAACTGAGCATGCTGTCTTGTGTTTGCTACACATCACCCAAACTGCCATGGCAGAGGATACCCTTAAGGATGTGCCAAAAGCAACGGATTTTTCTGCATCTTAGATGAGGTTGTTGTAACGGCGACCAACGGCACCAAAAAATCCCAAAAACCCTTTACCAAAGCATCGGCCACCGCGTGCGAGAAAATGTATTTAATGCCAGTGAGAATATTGATGCCATTGTGCGCAGTGTGCCAGGGGCGTTTACTCAGCAGATAAATCCTCTGGGCTGGTATCATTAAATGTACGAGGCGATAGTGGATTTGGGCGTGCCAATAGCATGGTTGATGGTGAAC…
lcl|LS483445.1_cds_SQH70092.1_1018 [gene=lex1] [locus_tag=NCTC11020_01045] [protein=Lipooligosaccharide biosynthesis protein lex-1] [protein_id=SQH70092.1] [location=1148533..1149297] [gbkey=CDS]	ATGATACAAAATTTTGTCATCAGCATAAAAACTGCCACAAAAAGAAGAGAACATATTATGTGTGAATTTGGCAAACAAGGATTGCCTTTGAGTTTTTTGATGCAGTAACACCCACTGATATTAGCAAGTATGCCCAAAAGCTTTCAATCCCAATCATCACAACCAAAGACTCACCGATGGCGAAAAAGCCTGCTTTTTAAGCCATGTAGCACTATGGCAACAGATGATTGATGAAAACTGGATTATATGGCAATTTTTGAGGACGATGTCTATTTGGGGAATGATGCAGCTTGTTTTATTAAAAATGATTGGCTATATTTGAGTTTGATATTATAAAACTTGAAACTCAGCATGAATTGGTTCATATTGGCAAAAGTATCCATCACCATGGTAACAAAC…
lcl|CP018059.1_cds_ARE66400.1_1285 [gene=modM] [locus_tag=MC195_06605] [protein=site-specific DNA-methyltransferase] [protein_id=ARE66400.1] [location=complement(1362929..1364902)] [gbkey=CDS]	ATGCAAAATGAACCAACCAACCAACCAACCAACCAACCAACCAACCAACCAACCAACCAACCAACCAACCAACCAACCAACAACCAACCAACCAACCAACCAACCAACCAACCAACCAACCAACCAACCAACCAACCAACCAACCAACCAACAGCCTAAAACTGCCCATAATACCGACTTTTTTGGTGAAAAACTAGCCAAACTTCGTCAAATCCTGCCTGAAATTTTTAGCGAACACCCCTAGATTTAGACAAATTAAAGCTACTCTTAGGCGAACATATCGCCCAAAACGAACGCTATGGCTTAAATTGGGCAGGAAATCAACCGCCTATCAAGCCCTACAACGCCCCACAAACAATACATTAACCGCTTGTCCTGCCGAGAGCGTGGATTTTGTAC…
lcl|CP002005.1_cds_ADG62018.1_1745 [gene=olpA] [locus_tag=MCR_1761] [protein=Opa-like protein A] [protein_id=ADG62018.1] [location=complement(1731172..1731879)] [gbkey=CDS]	ATGGTTGAGCTTATCATCAGTATAAGCCGATATAACAATTCATGTGAGTATATGATGAAAAAATTAATTTTAGCAACAGTTTGGCAGGTCTTTCAACTGCCGCTGCAGCCAATGTTTTGGTTAATAACGGTTATTATGTTCAAGCCGATCTTGGTTATTAAATCTAGAAGCAAAATATAACGACAATCGACCCAACGACAATAAACTTGAAGATAAAGGTTTGGGCTATGGTATCAGCTTGGTAAAGATACCGACTTGGCTCGCTATGCCTTAGATTATACAAATTATGGTAAGATTAATTCTTCTTACACTTATCACCACAAACGAACACGAACACGAGTATCACCTCTTCAGGCGAGCTTAAGGCACAGTCTTTGGGTCTTTCAGCCATTTATGTTT…
lcl|CP018059.1_cds_ARE66287.1_1165 [gene=copB] [locus_tag=MC195_05990] [protein=membrane protein] [protein_id=ARE66287.1] [location=complement(1227620..1229899)] [gbkey=CDS]	ATGAATAAGTTTCAATTATTACCGCTGACATTGGCGGTGAGTGCCGCTTTTACAACCACTGCTTTTGCAGCTGTTAGCCACCTAAGGTTGTCTTGGCAGGTGATACAGTGGTCAGTGATCGCCAAGGTGCAAAAATTAAAACCAATGTTGTTACCTTACAGAAAAAGACGAAAGCACGGCTACAGATTTGCGTGGTTTGTTACAAGATGAACCTGCCATCGGTTTTGGCGGTGGTAATGTACTTCTCAATTTATCAGCATTCGTGGCATGGGTCATAATGCCATTGACCTAAAAATTGACAACGCTTATCAAGATGGCAATTACACTACCACCAAGGTCGCTTTATGCTAGACCCCCAGATGGTCAAAGTCGTTTCGGTACAAAAAGGGGCAGGCTTGC…
lcl|CP002005.1_cds_ADG61359.1_1086 [gene=lgt2B/C] [locus_tag=MCR_1094] [protein=galactosyltransferase Lgt2B/C] [protein_id=ADG61359.1] [location=1089593..1090357] [gbkey=CDS]	ATGATACAAAATTTTGTCATCAGCATAAAAACTGCCACAAAAAGAAGAGAACATATTATGTGTGAATTTG GCAAACAAGGCATTGCCTTTGAGTTTTTTGATGCAGTAACACCCACTGATATTAGCAAGTATGCCCAAAA GCTTTCAATCCCAATCATCAACAACCAAAGACTCACCGATGGCGAAAAAGCCTGCTTTTTAAGCCATGTA GCACTATGGCAACAGATGATTGATGAAAACTTGGATTATATGGCAATTTTTGAGGACGATGTCTATTTGG GGAATGACTCTCAACAATTCTTACAAGAACTGACAATTTGGCTACAACAAAATGCCGTTGATGTCATTAA ACTTGAAACTTGGGTGGAAAAAATACACATAAAAAAAGCCGTTA…
